# Supplementary material for: Exploring the Impacts of Meaning in Life, Character Strengths, and Social Connectedness on Affect and Achievement in Gifted Students
Source: J Intell. 2026 Jan 4;14(1):7. doi: 10.3390/jintelligence14010007 (PMC12843387; doi:10.3390/jintelligence14010007)
Supplement: Supplementary file 1 [file jintelligence-14-00007-s001.zip]

Archive with 1 entries (1 files):
- jintelligence-4001609-supplementary.pdf
